# Supplementary material for: Two temperature-responsive RNAs act in concert: the small RNA CyaR and the mRNA ompX
Source: Nucleic Acids Res. 2025 Feb 5;53(3):gkaf041. doi: 10.1093/nar/gkaf041 (PMC11795201; doi:10.1093/nar/gkaf041)
Supplement: gkaf041_Supplemental_Files [file gkaf041_supplemental_files.zip]

Archive with 2 entries (2 files):
- 18 Dec Narberhaus_NAR_Supplementary Datasets.xlsx
- David_CyaR_Supplement_Dec19_clean.pdf
