# Supplementary material for: Two temperature-responsive RNAs act in concert: the small RNA CyaR and the mRNA ompX
Source: Nucleic Acids Res. 2025 Feb 5;53(3):gkaf041. doi: 10.1093/nar/gkaf041 (PMC11795201; doi:10.1093/nar/gkaf041)
Supplement: gkaf041_Supplemental_Files [file gkaf041_supplemental_files.zip › 18 Dec Narberhaus_NAR_Supplementary Datasets.xlsx]

## Sheet: Supplementary Dataset 1
regulated genes of Yersinia pseudotuberculosis YPIII ΔCyaR vs WT at ODs 0.5(e) and 1.5(s) at 25 and 37 °C| threshold: log2 ≥ 1, padj ≤ 0.001
ns: not significant
gene	description	accession ID	e25	s25	e37	s37
YPK_0234 (nirD)	nitrite reductase small subunit	NC_010465.1	ns	1.65072	ns	0.672887
YPK_0235 (nirB)	nitrite reductase large subunit	NC_010465.1	ns	1.17532	ns	ns
YPK_0259 (tauB)	taurine ABC transporter ATP-binding subunit	NC_010465.1	ns	1.07126	ns	ns
YPK_0260 (tauC)	taurine ABC transporter permease TauC	NC_010465.1	ns	1.01064	-0.480464	ns
YPK_0378 (malE)	maltose/maltodextrin ABC transporter substrate-binding protein MalE	NC_010465.1	ns	ns	1.09587	0.787131
YPK_0379	glycosidase	NC_010465.1	ns	0.655674	1.99467	ns
YPK_0380 (malK)	maltose/maltodextrin ABC transporter ATP-binding protein MalK	NC_010465.1	ns	ns	1.56451	ns
YPK_0381 (lamB)	maltoporin	NC_010465.1	ns	-0.598955	1.4614	ns
YPK_0532	SRPBCC family protein	NC_010465.1	ns	ns	1.12482	ns
YPK_0601	SRPBCC family protein	NC_010465.1	-0.50314	ns	-1.15506	ns
YPK_0965 (xltB)	sugar ABC transporter permease	NC_010465.1	-0.756724	ns	ns	-1.41036
YPK_0966 (xltA)	sugar ABC transporter ATP-binding protein	NC_010465.1	-0.592682	-0.771008	-0.910472	-1.63287
YPK_1160	YbfA family protein	NC_010465.1	ns	ns	1.08587	ns
YPK_1273 (suhB)	inositol-1-monophosphatase	NC_010465.1	ns	-1.28296	ns	ns
YPK_1384 (narP)	response regulator	NC_010465.1	ns	1.0109	0.785845	ns
YPK_1408 (cysP)	sulfate ABC transporter substrate-binding protein	NC_010465.1	ns	ns	ns	-1.04531
YPK_1454 (dmsC)	dimethyl sulfoxide reductase anchor subunit family protein	NC_010465.1	ns	ns	1.46266	ns
YPK_1455 (dmsB)	dimethyl sulfoxide reductase	NC_010465.1	ns	ns	1.75423	ns
YPK_1456 (dmsA)	dimethyl sulfoxide reductase subunit A	NC_010465.1	ns	1.82886	1.64717	ns
YPK_1606 (ompX)	outer membrane protein OmpX	NC_010465.1	0.832628	1.80408	1.27945	1.37064
YPK_1610 (gutB)	alcohol dehydrogenase catalytic domain-containing protein	NC_010465.1	ns	-0.48673	-1.07973	ns
YPK_1761 (yadE)	YadA-like family protein	NC_010465.1	ns	2.16642	ns	ns
YPK_1887	putative lipoprotein	NC_010465.1	0.611148	0.358805	-1.30022	ns
YPK_1951	DUF1460 domain-containing protein	NC_010465.1	ns	1.02289	ns	ns
YPK_1972	DMT family transporter	NC_010465.1	ns	ns	1.18897	ns
YPK_1980 (bioD)	ATP-dependent dethiobiotin synthetase BioD	NC_010465.1	ns	1.15616	0.730823	ns
YPK_2518	hypothetical protein	NC_010465.1	ns	-1.0552	ns	ns
YPK_2659	YcbJ family phosphotransferase	NC_010465.1	ns	1.33758	0.776484	0.571555
YPK_2868	2OG-Fe(II) oxygenase	NC_010465.1	ns	1.42584	ns	ns
YPK_3067	cupin domain-containing protein	NC_010465.1	ns	1.26004	0.779447	ns
YPK_3156 (purK)	5-(carboxyamino)imidazole ribonucleotide synthase	NC_010465.1	ns	-1.04765	ns	ns
YPK_3195 (htpG)	molecular chaperone HtpG	NC_010465.1	ns	-0.180517	-0.859485	-1.39317
YPK_3359 (dcuB)	anaerobic C4-dicarboxylate transporter	NC_010465.1	ns	0.928788	1.54371	ns
YPK_3392 (dmsC-2)	dimethyl sulfoxide reductase anchor subunit family protein	NC_010465.1	ns	ns	1.36079	0.603299
YPK_3393 (dmsB-2)	dimethylsulfoxide reductase	NC_010465.1	ns	ns	1.42395	0.947416
YPK_3437 (cobA)	uroporphyrinogen-III C-methyltransferase	NC_010465.1	ns	0.23704	-1.24536	ns
YPK_3549	hypothetical protein	NC_010465.1	1.04614	1.33142	ns	ns
YPK_3550 (tssM)	type VI secretion protein TssM	NC_010465.1	0.770032	1.16179	ns	ns
YPK_3551	DotU family type IV/VI secretion system protein	NC_010465.1	1.23589	1.48788	ns	ns
YPK_3552 (tssK)	type VI secretion system baseplate subunit TssK	NC_010465.1	1.27938	1.65368	ns	ns
YPK_3553 (tssJ)	type VI secretion system lipoprotein TssJ	NC_010465.1	1.48792	2.12732	ns	ns
YPK_3554	DUF4150 domain-containing protein	NC_010465.1	ns	1.8278	ns	ns
YPK_3555	DUF3540 domain-containing protein	NC_010465.1	1.57283	1.66668	ns	ns
YPK_3556	pentapeptide repeat-containing protein	NC_010465.1	1.31186	1.72319	ns	ns
YPK_3557	pentapeptide repeat-containing protein	NC_010465.1	1.57777	1.91634	ns	ns
YPK_3558 (vgrG)	type VI secretion system tip protein VgrG	NC_010465.1	1.5968	1.9501	ns	ns
YPK_3559 (tssH)	type VI secretion system ATPase TssH	NC_010465.1	1.74355	2.0792	ns	ns
YPK_3560 (tssG)	type VI secretion system baseplate subunit TssG	NC_010465.1	1.17166	1.87914	ns	ns
YPK_3561 (tssF)	type VI secretion system baseplate subunit TssF	NC_010465.1	1.78519	2.22663	ns	ns
YPK_3562 (tssE)	type VI secretion system baseplate subunit TssE	NC_010465.1	2.02719	2.3764	ns	ns
YPK_3563 (hcp)	type VI secretion system tube protein Hcp	NC_010465.1	1.81192	2.04271	ns	ns
YPK_3564 (tssC)	type VI secretion system contractile sheath large subunit	NC_010465.1	2.09889	2.25645	ns	ns
YPK_3565 (tssB)	type VI secretion system contractile sheath small subunit	NC_010465.1	1.97942	2.47855	ns	ns
YPK_3566	ImpA family type VI secretion system protein	NC_010465.1	1.92885	2.84173	ns	ns
YPK_3567 (rovC)	DUF2285 domain-containing protein	NC_010465.1	1.13871	1.4843	ns	ns
YPK_3691 (nrdD)	Catalyzes the reduction if nucleoside 5'-triphosphates to 2'-deoxynucleoside 5'-triphosphate	NC_010465.1	ns	1.0854	0.523877	0.507288
YPK_3715 (ydcP-2)	peptidase U32	NC_010465.1	ns	1.11759	0.843443	ns
YPK_3920 (gltP)	glutamate/aspartate:proton symporter GltP	NC_010465.1	0.644371	1.06701	0.398329	ns
YPK_3922	DUF485 domain-containing protein	NC_010465.1	ns	-0.455235	-1.13707	-0.674792
YPK_3933 (fadB)	fatty acid oxidation complex subunit alpha FadB	NC_010465.1	ns	ns	-1.16103	-0.877479
YPK_4107	DUF4232 domain-containing protein	NC_010465.1	0.639033	1.54971	ns	ns
YPK_4237	ABC transporter substrate-binding protein	NC_010465.1	0.972308	0.232599	ns	-1.08653
Ysr232	antisense RNA	NC_010465.1	ns	3.26823	ns	ns

## Sheet: Supplementary Dataset 2
regulated genes of Yersinia pseudotuberculosis YPIII | 37vs25°C at ODs of 0.5 and 1.5 | threshold: log2 ≥ 2, padj ≤ 0.001
ns: not significant
*YPK_1268 (ailA) was included even though it did not meet cut-off thresholds as it was mentioned in discussion section
gene	description	accession ID	log2 OD 0.5	log2 OD 1.5
Virulence
pYV0045	hypothetical protein	NZ_CP032567.1	1.55415	2.91456
pYV0046	putative transposase remnant	NZ_CP032567.1	2.04045	2.92171
pYV0047 (yopM)	T3SS effector E3 ubiquitin ligase YopM	NZ_CP032567.1	2.90682	2.45553
pYV0049	hypothetical protein	NZ_CP032567.1	2.03632	1.43466
pYV0076 (lcrF)	helix-turn-helix transcriptional regulator	NZ_CP032567.1	2.23774	0.671796
pYV0089 (lcrQ)	type III secretion system exported negative regulator LcrQ/YscM1	NZ_CP032567.1	2.12043	0.947042
DN756_RS21975		NZ_CP032567.1	2.87815	2.69579
pYV0090	putative transposase	NZ_CP032567.1	3.05434	1.58011
pYV0093	putative transposase	NZ_CP032567.1	2.41129	2.86687
pYV0094 (yopH)	T3SS effector protein-tyrosine-phosphatase YopH	NZ_CP032567.1	2.09902	1.20657
YPK_1413	EspK/GogB family type III secretion system effector	NC_010465.1	0.765278	-2.16082
YPK_1534 (cvpA)	colicin V production protein	NC_010465.1	ns	-2.01025
YPK_1876 (rovA)	virulence master transcriptional regulator RovA	NC_010465.1	-2.08299	-1.45855
YPK_1952	putative virulence factor	NC_010465.1	-4.35064	-3.4755
YPK_1953 (srfB)	putative virulence factor SrfB	NC_010465.1	-4.43305	-4.68082
YPK_1954	virulence factor	NC_010465.1	-4.64999	-4.93975
YPK_2429 (invA)	invasin Inv	NC_010465.1	-2.8546	-4.56689
YPK_2759 (psaA)	adhesin PsaA	NC_010465.1	3.06612	2.84182
YPK_2760 (psaF)	protein PsaF	NC_010465.1	-2.30459	-1.84878
YPK_2761 (psaE)	transcriptional regulator	NC_010465.1	-2.6981	-2.63503
Cell motility and chemotaxis
YPK_0034 (tar)	methyl-accepting chemotaxis protein	NC_010465.1	-3.46067	-2.11689
YPK_0051 (fimA-1)	fimbrial protein	NC_010465.1	3.10305	2.32665
YPK_0103 (pdeH)	cyclic-guanylate-specific phosphodiesterase	NC_010465.1	-2.61133	-1.23356
YPK_1742 (trg)	Tar ligand binding domain-containing protein	NC_010465.1	-2.75168	-1.92715
YPK_1753 (cheD-2)	Tar ligand binding domain-containing protein	NC_010465.1	-6.05747	-4.89467
YPK_1754	Tar ligand binding domain-containing protein	NC_010465.1	-4.95204	-3.93844
YPK_1756 (cheR)	protein-glutamate O-methyltransferase CheR	NC_010465.1	-4.26357	-3.05145
YPK_1757(cheB)	chemotaxis response regulator protein-glutamate methylesterase	NC_010465.1	-3.7012	-2.33505
YPK_1758 (cheY)	chemotaxis protein CheY	NC_010465.1	-3.29633	-2.41295
YPK_1759 (cheZ)	protein phosphatase CheZ	NC_010465.1	-2.30697	-1.69206
YPK_2378 (fliZ)	flagella biosynthesis regulatory protein FliZ	NC_010465.1	-4.98799	-4.81227
YPK_2379	hypothetical protein	NC_010465.1	-6.23274	-7.34452
YPK_2380 (fliA)	RNA polymerase sigma factor FliA	NC_010465.1	-5.12509	-5.69326
YPK_2381 (fliC)	FliC/FljB family flagellin	NC_010465.1	-6.07516	-5.74424
YPK_2382 (fliD)	flagellar filament capping protein FliD	NC_010465.1	-6.25509	-5.93684
YPK_2383 (fliS)	flagellar export chaperone FliS	NC_010465.1	-5.79391	-5.66698
YPK_2384 (fliT)	flagella biosynthesis regulatory protein FliT	NC_010465.1	-5.75306	-5.86745
YPK_2385	helix-turn-helix transcriptional regulator	NC_010465.1	-2.83723	-1.43121
YPK_2390 (fliE-2)	flagellar hook-basal body complex protein FliE	NC_010465.1	-3.92401	-3.87685
YPK_2391 (fliF-2)	flagellar M-ring protein FliF	NC_010465.1	-5.43504	-5.40771
YPK_2392 (fliG-2)	flagellar motor switch protein FliG	NC_010465.1	-5.43543	-5.49953
YPK_2393 (fliH-2)	flagellar assembly protein FliH	NC_010465.1	-5.88241	-5.38621
YPK_2394 (fliI-2)	flagellum-specific ATP synthase FliI	NC_010465.1	-5.37018	-5.07295
YPK_2395 (fliJ-2)	flagella biosynthesis chaperone FliJ	NC_010465.1	-5.37792	-6.18426
YPK_2396 (fliK)	flagellar hook-length control protein FliK	NC_010465.1	-3.74912	-3.58568
YPK_2397	hypothetical protein	NC_010465.1	-6.09073	-5.23493
YPK_2398 (fliL)	flagellar basal body-associated protein FliL	NC_010465.1	-5.07251	-4.65196
YPK_2399 (fliM-2)	flagellar motor switch protein FliM	NC_010465.1	-5.55174	-5.88013
YPK_2400 (fliN-2)	flagellar motor switch protein FliN	NC_010465.1	-5.91917	-4.87286
YPK_2401 (fliO)	flagellar biosynthetic protein FliO	NC_010465.1	-5.03764	-4.84952
YPK_2402 (fliP-2)	flagellar type III secretion system pore protein FliP	NC_010465.1	-4.84507	-4.15569
YPK_2403 (fliQ-2)	flagellar biosynthesis protein FliQ	NC_010465.1	-4.41761	-3.67954
YPK_2404 (fliR-2)	flagellar type III secretion system protein FliR	NC_010465.1	-3.21285	ns
YPK_2415 (flgL)	flagellar hook-associated protein FlgL	NC_010465.1	-3.99956	-3.18933
YPK_2416 (flgK)	flagellar hook-associated protein FlgK	NC_010465.1	-5.08909	-4.47714
YPK_2417 (flgJ)	flagellar assembly peptidoglycan hydrolase FlgJ	NC_010465.1	-4.68225	-4.86382
YPK_2418 (flgI)	flagellar basal body P-ring protein FlgI	NC_010465.1	-5.36338	-4.89882
YPK_2419 (flgH)	flagellar basal body L-ring protein FlgH	NC_010465.1	-6.23193	-5.5834
YPK_2420 (flgG)	flagellar basal-body rod protein FlgG	NC_010465.1	-6.13576	-6.62927
YPK_2421 (flgF)	flagellar basal body rod protein FlgF	NC_010465.1	-6.6273	-7.16936
YPK_2422 (flgE)	flagellar hook protein FlgE	NC_010465.1	-5.75217	-6.12301
YPK_2423 (flgD)	flagellar hook assembly protein FlgD	NC_010465.1	-6.15742	-6.76799
YPK_2424 (flgC)	flagellar basal body rod protein FlgC	NC_010465.1	-6.14705	-7.09236
YPK_2425 (flgB)	flagellar basal body rod protein FlgB	NC_010465.1	-6.02352	-6.8934
YPK_2426 (flgA)	flagellar basal body P-ring formation protein FlgA	NC_010465.1	-3.40314	-3.52568
YPK_2427 (flgM)	anti-sigma-28 factor FlgM	NC_010465.1	-3.1211	-2.69591
YPK_2428 (flgN)	flagellar protein FlgN	NC_010465.1	-3.11416	-2.45878
YPK_2430 (flhE)	flagellar protein FlhE	NC_010465.1	-4.77751	-5.55707
YPK_2431 (flhA)	flagellar biosynthesis protein FlhA	NC_010465.1	-3.98395	-3.51267
YPK_2432 (flhB)	flagellar type III secretion system protein FlhB	NC_010465.1	-4.83514	-4.3601
Stress adaptation
YPK_0011 (ibpA)	heat shock chaperone IbpA	NC_010465.1	-3.27598	0.281946
YPK_0012 (ibpB)	heat shock chaperone IbpB	NC_010465.1	-2.75689	1.91697
YPK_1140 (hdeB)	acid-activated periplasmic chaperone HdeB	NC_010465.1	2.30415	-0.432159
YPK_2855 (katA)	catalase	NC_010465.1	2.58442	2.35587
YPK_3388 (katG)	catalase/peroxidase HPI	NC_010465.1	4.13547	3.76521
YPK_3452 (degP)	serine endoprotease DegP	NC_010465.1	2.16287	2.94273
YPK_3594 (dnaK)	molecular chaperone DnaK	NC_010465.1	-2.12732	ns
YPK_3632 (osmY)	molecular chaperone OsmY	NC_010465.1	-0.585163	-3.27272
YPK_3712 (yhbQ)	excinuclease ABC C subunit domain protein	NC_010465.1	1.00238	2.00041
Amino acid transport and metabolism
YPK_0076 (hutU)	urocanate hydratase	NC_010465.1	-1.06687	-2.06835
YPK_0078 (hutT)	amino acid permease	NC_010465.1	-0.906612	-2.10441
YPK_0845 (speA)	biosynthetic arginine decarboxylase	NC_010465.1	-0.72424	-2.64935
YPK_1408 (cysP)	sulfate ABC transporter substrate-binding protein	NC_010465.1	2.01202	-1.74832
YPK_1409 (cysT)	sulfate/thiosulfate ABC transporter permease CysT	NC_010465.1	2.73497	ns
YPK_1410 (cysW)	sulfate/thiosulfate ABC transporter permease CysW	NC_010465.1	2.73358	ns
YPK_1411 (cysA)	sulfate/thiosulfate ABC transporter ATP-binding protein CysA	NC_010465.1	3.00585	ns
YPK_1429 (cysK)	cysteine synthase A	NC_010465.1	2.38902	-0.78827
YPK_2068 (oppC)	oligopeptide ABC transporter permease OppC	NC_010465.1	-2.24366	-0.303919
YPK_2069 (oppB)	oligopeptide ABC transporter permease OppB	NC_010465.1	-2.75743	-0.641274
YPK_2070 (oppA)	oligopeptide ABC transporter substrate-binding protein OppA	NC_010465.1	-2.32336	-0.562783
YPK_2367 (putP)	sodium/proline symporter PutP	NC_010465.1	-2.26406	-1.61465
YPK_2674 (ansB)	L-asparaginase 2	NC_010465.1	2.84679	3.07428
YPK_2711 (artI)	arginine ABC transporter substrate-binding protein	NC_010465.1	ns	-2.3423
YPK_2739 (sdaC)	HAAAP family serine/threonine permease	NC_010465.1	-2.07823	-2.68392
YPK_2742 (metN-2)	methionine ABC transporter ATP-binding protein	NC_010465.1	3.07258	1.50965
YPK_2743 (metQ-2)	ABC transporter substrate-binding protein	NC_010465.1	3.7251	1.68648
YPK_2773 (serA-2)	C-terminal binding protein	NC_010465.1	1.17947	2.17208
YPK_3583 (carA)	glutamine-hydrolyzing carbamoyl-phosphate synthase small subunit	NC_010465.1	-1.34749	-2.21932
YPK_3920 (gltP)	glutamate/aspartate:proton symporter GltP	NC_010465.1	2.16566	1.56345
YPK_4214 (asnA)	aspartate--ammonia ligase	NC_010465.1	1.69327	2.93876
YPK_4238	ABC transporter substrate-binding protein	NC_010465.1	3.40077	ns
YPK_4239	amino acid ABC transporter permease	NC_010465.1	3.11165	0.969166
Carbohydrate transport and metabolism
YPK_0098 (dctA)	dicarboxylate/amino acid:cation symporter	NC_010465.1	-2.45035	-2.47259
YPK_0125 (rbsA-1)	sugar ABC transporter ATP-binding protein	NC_010465.1	ns	-3.46347
YPK_0376 (malG)	maltose ABC transporter permease MalG	NC_010465.1	-0.521098	-2.17639
YPK_0377 (malF)	maltose ABC transporter permease MalF	NC_010465.1	-0.726477	-2.97318
YPK_0378 (malE)	maltose/maltodextrin ABC transporter substrate-binding protein MalE	NC_010465.1	ns	-3.04875
YPK_0379	glycosidase	NC_010465.1	-1.19836	-2.50669
YPK_0380 (malK)	maltose/maltodextrin ABC transporter ATP-binding protein MalK	NC_010465.1	-1.21325	-4.10445
YPK_0381 (lamB)	maltoporin	NC_010465.1	-2.49979	-6.00997
YPK_0382 (malM)	maltose operon protein MalM	NC_010465.1	ns	-3.36942
YPK_0762 (gntP)	gluconate permease GntP	NC_010465.1	ns	2.33007
YPK_0964 (xltC)	substrate-binding domain-containing protein	NC_010465.1	-3.01972	-0.630672
YPK_0965 (xltB)	sugar ABC transporter permease	NC_010465.1	-5.2457	-1.16158
YPK_0966 (xltA)	sugar ABC transporter ATP-binding protein	NC_010465.1	-5.38213	-2.48914
YPK_0970 (ganP)	sugar ABC transporter permease	NC_010465.1	-2.12657	ns
YPK_0971 (ganQ)	sugar ABC transporter permease	NC_010465.1	-2.30943	-0.998447
YPK_0972 (ganA)	glycosyl hydrolase 53 family protein	NC_010465.1	-2.37656	-0.770172
YPK_0973 (bgaB)	beta-galactosidase	NC_010465.1	-2.26767	-0.864019
YPK_0974 (ptsG-1)	PTS transporter subunit EIIB	NC_010465.1	-2.75416	-1.96002
YPK_0975 (lamB-2)	maltoporin	NC_010465.1	-3.7517	-1.39393
YPK_1001 (cynT)	twin-arginine translocation signal domain-containing protein	NC_010465.1	ns	-2.08014
YPK_1400 (nanA)	dihydrodipicolinate synthase family protein	NC_010465.1	-2.79486	0.717902
YPK_1401 (nanE)	N-acetylmannosamine-6-phosphate 2-epimerase	NC_010465.1	-3.25282	0.728103
YPK_1407 (nanT)	MFS transporter	NC_010465.1	-2.54748	1.3548
YPK_1634 (ycjN-2)	carbohydrate ABC transporter substrate-binding protein	NC_010465.1	-2.05226	-0.868233
YPK_1635 (ycjO-2)	sugar ABC transporter permease	NC_010465.1	-3.72736	ns
YPK_1636 (ycjP-2)	carbohydrate ABC transporter permease	NC_010465.1	-3.68933	ns
YPK_1637	glycosidase	NC_010465.1	-2.4495	ns
YPK_1961 (rbsA-4)	sugar ABC transporter ATP-binding protein	NC_010465.1	-3.63444	-1.73128
YPK_1962 (eryF-1)	ABC transporter permease	NC_010465.1	-3.23573	-1.6245
YPK_1963 (rbsB-4)	D-ribose ABC transporter substrate-binding protein	NC_010465.1	-2.48233	-2.27399
YPK_2072 (adhC)	bifunctional acetaldehyde-CoA/alcohol dehydrogenase	NC_010465.1	-2.06343	-2.41263
YPK_2184 (prs)	ribose-phosphate diphosphokinase	NC_010465.1	-1.07409	-2.42169
YPK_2413	bifunctional aldolase/short-chain dehydrogenase	NC_010465.1	-2.74826	ns
YPK_2564 (mglC)	galactose/methyl galactoside ABC transporter permease MglC	NC_010465.1	-3.1325	ns
YPK_2565 (mglA)	galactose/methyl galactoside ABC transporter ATP-binding protein MglA	NC_010465.1	-2.99889	ns
YPK_2677 (pflB)	formate C-acetyltransferase	NC_010465.1	2.38803	1.00262
YPK_2772	fumarylacetoacetate hydrolase family protein	NC_010465.1	ns	2.13264
YPK_3359 (dcuB)	anaerobic C4-dicarboxylate transporter	NC_010465.1	2.09301	2.95531
YPK_3395 (araD-2)	L-ribulose-5-phosphate 4-epimerase	NC_010465.1	-1.8032	-2.98883
YPK_3398 (yphF-5)	substrate-binding domain-containing protein	NC_010465.1	-1.10177	-2.40233
YPK_3399 (yphE-5)	sugar ABC transporter ATP-binding protein	NC_010465.1	-0.91949	-2.79762
YPK_3402 (sgbU)	L-ribulose-5-phosphate 3-epimerase	NC_010465.1	-0.686695	-3.17954
YPK_3420	D-threitol dehydrogenase	NC_010465.1	-3.54858	-1.2026
YPK_3421 (ydjJ)	erythritol/L-threitol dehydrogenase	NC_010465.1	-3.9605	-1.39164
YPK_3422 (rpiB)	ribose 5-phosphate isomerase B	NC_010465.1	-2.83711	-1.41353
YPK_3813 (frdA)	fumarate reductase (quinol) flavoprotein subunit	NC_010465.1	2.01448	1.494
YPK_4004	phosphoenolpyruvate hydrolase family protein	NC_010465.1	3.03609	3.3365
YPK_4060 (ilvM)	acetolactate synthase 2 small subunit	NC_010465.1	ns	2.36002
Energy production and conversion
YPK_1404 (nanK)	N-acetylmannosamine kinase	NC_010465.1	-3.11462	0.899812
YPK_2581 (ybiT)	ABC-F family ATPase	NC_010465.1	-0.744716	-2.28756
YPK_2659	YcbJ family phosphotransferase	NC_010465.1	1.82447	2.66984
YPK_3389 (cybC)	cytochrome b562	NC_010465.1	2.84644	3.58608
YPK_3390 (cybB)	cytochrome b561	NC_010465.1	2.94235	4.49534
YPK_3403 (sgbK)	carbohydrate kinase	NC_010465.1	-0.58851	-2.79514
YPK_3418 (dhaL)	dihydroxyacetone kinase subunit L	NC_010465.1	-3.07902	-0.746629
YPK_3419 (dhaK)	dihydroxyacetone kinase subunit DhaK	NC_010465.1	-3.48895	-1.04034
YPK_3434 (cysC)	adenylyl-sulfate kinase	NC_010465.1	2.30169	ns
YPK_4005	Tm-1-like ATP-binding domain-containing protein	NC_010465.1	2.47538	3.35368
Coenzyme transport and metabolism
YPK_2203	class I SAM-dependent methyltransferase	NC_010465.1	2.20867	1.60609
YPK_3284 (yafE)	class I SAM-dependent methyltransferase	NC_010465.1	-2.05414	ns
YPK_3437 (cobA)	uroporphyrinogen-III C-methyltransferase	NC_010465.1	2.28003	-1.11003
YPK_3715 (ydcP-2)	U32 family peptidase	NC_010465.1	2.3541	2.69003
General transcription, transcription factors, signal transduction
YPK_0117 (rsmJ)	16S rRNA (guanine(1516)-N(2))-methyltransferase RsmJ	NC_010465.1	-2.33914	ns
YPK_0452 (fis)	DNA-binding transcriptional regulator Fis	NC_010465.1	-0.886901	-2.28688
YPK_1183 (rseA)	anti-sigma-E factor RseA	NC_010465.1	2.06189	2.02811
YPK_1184 (rseB)	sigma-E factor regulatory protein RseB	NC_010465.1	2.2679	2.23965
YPK_1273 (suhB)	inositol-1-monophosphatase	NC_010465.1	ns	-2.26737
YPK_3547 (rapA)	SNF2-related protein	NC_010465.1	-0.899704	-2.08399
YPK_3760 (ner-2)	helix-turn-helix domain-containing protein	NC_010465.1	1.29484	2.2218
Translation
YPK_0453 (dusB)	tRNA dihydrouridine synthase DusB	NC_010465.1	-0.778751	-2.03095
YPK_2675 (ycaO)	30S ribosomal protein S12 methylthiotransferase accessory protein YcaO	NC_010465.1	-1.77665	-2.36038
Inorganic ion transport and metabolism
YPK_0068 (fhuC-1)	ABC transporter ATP-binding protein	NC_010465.1	-1.45853	-2.11061
YPK_0069 (fhuB)	iron chelate uptake ABC transporter family permease subunit	NC_010465.1	-2.10714	-2.019
YPK_0122 (pitA)	inorganic phosphate transporter PitA	NC_010465.1	-0.718541	-2.08474
YPK_0169 (feoA)	ferrous iron transporter A	NC_010465.1	-1.69329	-2.22561
YPK_0233 (nirC)	nitrite transporter NirC	NC_010465.1	2.37219	1.82562
YPK_0234 (nirD)	nitrite reductase small subunit NirD	NC_010465.1	2.89394	2.01523
YPK_0258 (tauA)	taurine ABC transporter substrate-binding protein	NC_010465.1	3.24527	-0.528264
YPK_0259 (tauB)	taurine ABC transporter ATP-binding subunit	NC_010465.1	4.02597	1.40968
YPK_0260 (tauC)	taurine ABC transporter permease TauC	NC_010465.1	4.61687	1.3111
YPK_0261 (tauD)	taurine dioxygenase	NC_010465.1	3.38192	ns
YPK_0280 (bfd)	bacterioferritin-associated ferredoxin	NC_010465.1	-1.09383	-2.16386
YPK_0422 (ssuD)	FMNH2-dependent alkanesulfonate monooxygenase	NC_010465.1	2.52624	1.47232
YPK_0423 (ssuC)	aliphatic sulfonate ABC transporter permease SsuC	NC_010465.1	2.16722	ns
YPK_1141 (kch)	voltage-gated potassium channel protein	NC_010465.1	2.62081	1.40773
YPK_1158 (kdpB)	potassium-transporting ATPase subunit KdpB	NC_010465.1	2.35739	0.481041
YPK_1159 (kdpA)	potassium-transporting ATPase subunit KdpA	NC_010465.1	2.79722	0.704762
YPK_1185 (rseC)	SoxR-reducing system protein RseC	NC_010465.1	2.56605	2.14508
YPK_1455 (dmsB)	dimethylsulfoxide reductase subunit B	NC_010465.1	4.48594	2.37875
YPK_1456 (dmsA)	dimethyl sulfoxide reductase subunit A	NC_010465.1	3.63231	3.46854
YPK_2366 (efeU-2)	FTR1 family protein	NC_010465.1	-2.33277	-1.63297
YPK_2548 (fhuF)	siderophore-iron reductase FhuF	NC_010465.1	-2.07738	-1.55534
YPK_2750 (fhuB-4)	iron ABC transporter permease	NC_010465.1	-2.03342	-1.83465
YPK_2751 (fhuD-4)	iron-siderophore ABC transporter substrate-binding protein YiuA	NC_010465.1	-2.36278	-2.52446
YPK_3391	cytoplasmic chaperone TorD family protein	NC_010465.1	2.0342	3.39551
YPK_3393 (dmsB-2)	dimethylsulfoxide reductase subunit B	NC_010465.1	2.60614	1.21117
YPK_3394 (dmsA-2)	anaerobic dimethyl sulfoxide reductase, A subunit, DmsA/YnfE family	NC_010465.1	2.93439	2.85406
YPK_3435 (cysN)	sulfate adenylyltransferase subunit CysN	NC_010465.1	2.21611	-1.14313
YPK_3436 (cysD)	sulfate adenylyltransferase subunit CysD	NC_010465.1	2.44427	-1.2546
YPK_3440 (cysH)	phosphoadenylyl-sulfate reductase	NC_010465.1	2.43007	1.02326
YPK_3441 (cysI)	assimilatory sulfite reductase (NADPH) hemoprotein subunit	NC_010465.1	2.67707	0.803931
YPK_3442 (cysJ)	NADPH-dependent assimilatory sulfite reductase flavoprotein subunit	NC_010465.1	3.23042	ns
YPK_3985 (zntA)	heavy metal translocating P-type ATPase	NC_010465.1	1.0703	2.59787
Lipid transport and metabolism
YPK_0430 (lpxP)	kdo(2)-lipid IV(A) palmitoleoyltransferase	NC_010465.1	1.5217	2.18841
YPK_3532 (fadD-2)	long-chain fatty acid CoA ligase	NC_010465.1	2.61072	1.74197
YPK_3646	O-antigen ligase family protein	NC_010465.1	-1.18081	-2.23379
Nucleotide transport and metabolism
YPK_0357 (purH)	bifunctional phosphoribosylaminoimidazolecarboxamide formyltransferase/IMP cyclohydrolase	NC_010465.1	0.460499	-2.47387
YPK_1253 (purL)	phosphoribosylformylglycinamidine synthase	NC_010465.1	ns	-2.72932
YPK_1302 (guaB)	IMP dehydrogenase	NC_010465.1	0.868112	-2.42998
YPK_1303 (guaA)	glutamine-hydrolyzing GMP synthase	NC_010465.1	0.816322	-2.48921
YPK_1350 (purN)	phosphoribosylglycinamide formyltransferase	NC_010465.1	ns	-2.36739
YPK_1351 (purM)	phosphoribosylformylglycinamidine cyclo-ligase	NC_010465.1	ns	-3.09533
YPK_1352 (upp)	uracil phosphoribosyltransferase	NC_010465.1	-0.447689	-2.38638
YPK_1535 (purF)	amidophosphoribosyltransferase	NC_010465.1	-0.426886	-2.22275
YPK_1438 (nupC-1)	NupC/NupG family nucleoside CNT transporter	NC_010465.1	-2.53185	ns
YPK_1675 (pyrC)	dihydroorotase	NC_010465.1	ns	-2.16877
YPK_1718 (purB)	adenylosuccinate lyase	NC_010465.1	ns	-2.20014
YPK_2447 (purT)	formate-dependent phosphoribosylglycinamide formyltransferase	NC_010465.1	ns	-2.33755
YPK_3155 (purE)	5-(carboxyamino)imidazole ribonucleotide mutase	NC_010465.1	ns	-2.76946
YPK_3156 (purK)	5-(carboxyamino)imidazole ribonucleotide synthase	NC_010465.1	ns	-3.29333
YPK_3291 (gpt)	xanthine phosphoribosyltransferase	NC_010465.1	-1.28013	-2.08635
YPK_3691 (nrdD)	anaerobic ribonucleoside-triphosphate reductase	NC_010465.1	3.50659	2.95201
YPK_3692 (nrdG)	anaerobic ribonucleoside-triphosphate reductase-activating protein	NC_010465.1	3.62481	2.4481
YPK_4159 (pyrE)	orotate phosphoribosyltransferase	NC_010465.1	-0.801162	-2.20463
Membrane transport, secretion and structural proteins
YPK_0672 (exbB)	tol-pal system-associated acyl-CoA thioesterase	NC_010465.1	-1.70757	-2.41737
YPK_0673 (exbD)	TonB system transport protein ExbD	NC_010465.1	-1.43697	-2.46624
YPK_0998 (yapM)	autotransporter YapM	NC_010465.1	-3.47153	-3.28379
YPK_0999	OmpG family monomeric porin	NC_010465.1	-2.52022	-2.22828
YPK_1014 (gspO)	prepilin peptidase	NC_010465.1	-2.47233	ns
YPK_1606 (ompX)	outer membrane protein OmpX	NC_010465.1	-2.00652	-2.41042
YPK_1983 (ynfM)	MFS transporter	NC_010465.1	2.41102	0.563481
YPK_2049 (ompW)	outer membrane protein OmpW	NC_010465.1	2.04203	2.88335
YPK_2517 (yeeF)	APC family permease	NC_010465.1	-2.20531	-2.9556
YPK_2649 (ompF)	porin OmpF	NC_010465.1	-4.41545	-5.08071
YPK_2755	YeiH family putative sulfate export transporter	NC_010465.1	1.083	2.8382
YPK_2839 (ompC)	porin OmpC	NC_010465.1	1.82687	2.04476
YPK_3400 (yphD-8)	ABC transporter permease	NC_010465.1	-1.03464	-2.85831
YPK_3401 (yphD-9)	ABC transporter permease	NC_010465.1	-1.11279	-3.09015
YPK_3565 (tssB)	type VI secretion system contractile sheath small subunit	NC_010465.1	-1.60758	-2.09307
YPK_3566	ImpA family type VI secretion system protein	NC_010465.1	-1.36996	-2.18696
*YPK_1268 (ailA)	attachment invasion locus protein	NC_010465.1	1.49502	ns
Posttranslational modification, protein turnover
YPK_0116 (prlC)	oligopeptidase A	NC_010465.1	-2.02498	ns
YPK_0461 (msrQ)	protein-methionine-sulfoxide reductase heme-binding subunit MsrQ	NC_010465.1	1.39819	2.03526
YPK_4103 (hslV)	ATP-dependent protease subunit HslV	NC_010465.1	-2.53867	-0.90483
YPK_4104 (hslU)	HslU-HslV peptidase ATPase subunit	NC_010465.1	-2.16082	-0.368098
Secondary metabolites biosynthesis, transport and catabolism
YPK_0792 (yspI)	acyl-homoserine-lactone synthase	NC_010465.1	-2.2684	-2.10594
YPK_3648 (lsrK)	autoinducer-2 kinase	NC_010465.1	-0.585745	2.73809
YPK_3649 (lsrR)	transcriptional regulator LsrR	NC_010465.1	-0.648627	2.23802
YPK_3650 (lsrA)	autoinducer 2 ABC transporter ATP-binding protein LsrA	NC_010465.1	-0.783962	2.36742
YPK_3652 (lsrD)	autoinducer 2 ABC transporter permease LsrD	NC_010465.1	ns	2.7509
YPK_3653 (lsrB)	autoinducer 2 ABC transporter substrate-binding protein LsrB	NC_010465.1	0.48511	3.0547
YPK_3654 (lsrF)	3-hydroxy-5-phosphonooxypentane-2%2C4-dione thiolase	NC_010465.1	0.955973	2.67319
YPK_3655 (lsrG)	(4S)-4-hydroxy-5-phosphonooxypentane-2%2C3-dione isomerase	NC_010465.1	1.03707	2.49672
Others
YPK_0010	YceK/YidQ family lipoprotein	NC_010465.1	2.17909	1.08756
YPK_0033	hypothetical protein	NC_010465.1	-2.74117	ns
YPK_0531	TIGR01212 family radical SAM protein	NC_010465.1	2.08912	2.18288
YPK_0601	SRPBCC family protein	NC_010465.1	-2.78306	ns
YPK_0604	RidA family protein	NC_010465.1	-2.19975	ns
YPK_0631	DUF3892 domain-containing protein	NC_010465.1	2.07577	1.55449
YPK_0844	hypothetical protein	NC_010465.1	-1.0687	-2.39781
YPK_1013	hypothetical protein	NC_010465.1	-3.90806	ns
YPK_1160	YbfA family protein	NC_010465.1	3.96993	1.23981
YPK_1161	hypothetical protein	NC_010465.1	2.03067	2.19317
YPK_1186	hypothetical protein	NC_010465.1	2.32813	2.96891
YPK_1315 (invD/yeeJ)	inverse autotransporter beta domain-containing protein	NC_010465.1	1.96447	2.08052
YPK_1323	hypothetical protein	NC_010465.1	2.58523	1.69458
YPK_1381	hypothetical protein	NC_010465.1	ns	-2.37155
YPK_1405	YhcH/YjgK/YiaL family protein	NC_010465.1	-3.07707	ns
YPK_1449	CsgG/HfaB family protein	NC_010465.1	-2.17553	-1.98754
YPK_1450	DUF4810 domain-containing protein	NC_010465.1	-2.19939	-2.05575
YPK_1610 (gutB)	alcohol dehydrogenase catalytic domain-containing protein	NC_010465.1	2.05726	-0.767599
YPK_1639	hypothetical protein	NC_010465.1	-2.20313	ns
YPK_1760 (cwlA)	N-acetylmuramoyl-L-alanine amidase	NC_010465.1	2.91607	1.6459
YPK_1870 (sepC)	pseudogene	NC_010465.1	0.979454	2.16809
YPK_1887	CMD domain-containing protein	NC_010465.1	3.23142	ns
YPK_1960	DUF2291 domain-containing protein	NC_010465.1	-4.26949	-1.98267
YPK_2058	zf-TFIIB domain-containing protein	NC_010465.1	1.64592	2.25905
YPK_2065	hypothetical protein	NC_010465.1	-2.02021	-1.75002
YPK_2183	hypothetical protein	NC_010465.1	-1.01268	-2.27597
YPK_2197	HEAT repeat domain-containing protein	NC_010465.1	2.21486	3.68444
YPK_2198	hypothetical protein	NC_010465.1	2.44961	4.10546
YPK_2199	hypothetical protein	NC_010465.1	2.59182	4.71174
YPK_2200	pseudogene	NC_010465.1	5.55323	5.14024
YPK_2201	putative dehydrogenase	NC_010465.1	1.93532	6.54044
YPK_2205	DUF4034 domain-containing protein	NC_010465.1	1.4371	2.44973
YPK_2206	hypothetical protein	NC_010465.1	ns	2.39247
YPK_2207	SEL1-like repeat protein	NC_010465.1	1.20148	2.27728
YPK_2311	hypothetical protein	NC_010465.1	ns	2.20511
YPK_2368	hypothetical protein	NC_010465.1	-2.76958	-1.57735
YPK_2518	hypothetical protein	NC_010465.1	-1.9323	-3.35669
YPK_2538	IucA/IucC family siderophore biosynthesis protein	NC_010465.1	-1.34846	-2.43232
YPK_2574	darobactin export ABC transporter permease subunit	NC_010465.1	-2.30603	ns
YPK_2718	ABC transporter related	NC_010465.1	ns	3.04049
YPK_2744	isopenicillin N synthase family oxygenase	NC_010465.1	4.46713	0.996689
YPK_2745	hypothetical protein	NC_010465.1	5.13898	-1.0766
YPK_2781	hypothetical protein	NC_010465.1	-4.48421	-5.59565
YPK_2837	nuclear transport factor 2 family protein	NC_010465.1	2.67434	2.89347
YPK_3065	hypothetical protein	NC_010465.1	2.86762	1.35087
YPK_3067	cupin domain-containing protein	NC_010465.1	3.20887	3.22693
YPK_3101	hypothetical protein	NC_010465.1	2.2046	ns
YPK_3396	hypothetical protein	NC_010465.1	-1.78751	-2.92738
YPK_3411 (yhjA)	heme-binding domain-containing protein	NC_010465.1	2.35945	2.758
YPK_3576	DUF3757 domain-containing protein	NC_010465.1	ns	2.32294
YPK_3631	DUF1328 domain-containing protein	NC_010465.1	ns	-3.01663
YPK_3716	U32 family peptidase	NC_010465.1	2.34941	1.82195
YPK_3773	DUF1107 domain-containing protein	NC_010465.1	2.10894	2.39982
YPK_3948 (cstA-2)	carbon starvation protein A	NC_010465.1	-2.14327	1.98805
YPK_4003	hypothetical protein	NC_010465.1	ns	2.34234
YPK_4237	ABC transporter substrate-binding protein	NC_010465.1	3.93496	-1.38319
tRNAs/sRNAs
YPK_R0010	tRNA-Thr3	NC_010465.1	-2.58976	ns
YPK_R0021	tRNA-Tyr3	NC_010465.1	-2.42696	ns
YPK_R0038	tRNA-Glu3	NC_010465.1	-1.33316	-2.38485
YPK_R0039	tRNA-Glu4	NC_010465.1	-1.2607	-2.35853
YPK_R0068	tRNA-Ser4	NC_010465.1	2.57887	2.56539
Ysr48/sR023 (RybB)	trans sRNA	NC_010465.1	2.43901	ns
Ysr110/sR065	trans sRNA	NC_010465.1	3.30042	2.4969
Ysr164	trans sRNA	NC_010465.1	1.66316	2.69628
Ysr204	trans sRNA	NC_010465.1	-1.84463	-2.22921
Ysr232	antisense sRNA	NC_010465.1	-2.10601	ns
